# Supplementary material for: B.Y.O. Bees: Managing wild bee biodiversity in urban greenspaces
Source: PLoS One. 2023 Apr 26;18(4):e0281468. doi: 10.1371/journal.pone.0281468 (PMC10132636; doi:10.1371/journal.pone.0281468)
Supplement: S1 File — (R) [file pone.0281468.s006.R]

#############################
### Likelihood Ratio Test ###
#############################

# Contributor(s): Maggie Anderson
# Date: 7/21/22 - 9/05/2022
# Purpose: Use a Likelihood Ratio Test to compare full vs. simplified GLMs

###
### Background
###

# Likelihood Ratio Test (LRT): helps to choose the "best" model between two nested models by comparing goodness-of-fit based on the ratio of their likelihoods
  # The best model maximizes the likelihood function

  # H_0: both nested and full models fit the data equally well; use NESTED model
  # H_1: the full model significantly outperforms the nested model; use FULL model
    # If p < 0.05, the full model provides significantly better fit (to clarify)

# After determining the best-fit model, we also need to report the statistics for each variable in that model.
  # This can be done using the drop1() function, which compares all possible models that can be constructed by dropping a single term. Source: https://ssc.wisc.edu/sscc/pubs/R_intro/book/4-4-variable-selection-functions.html
  # The drop1() function has a number of test options. Here, we will use the "LRT" option, which is appropriate for glm fits. 

# To perform a likelihood ratio test on these two models, we will use the lrtest() function from the lmtest package
    # Load package/library:
#install.packages("pacman") # pacman checks to see whether a pkg is installed, then automatically installs anything not present
pacman::p_load(lmtest)
  

###
### Bee species richness w/ multiple environmental variables
###

    # Now we can fit the full model (species richness)
fullmodel <- glm (Bee_richness_obs ~ NDVI + Treatment + tree.sp.rich.Shannon.s + dist.water.m. +  
                     green.space.m. + NLDC_PCo2 + Florwe.sp.rich.Shannon.s, 
                   family = "poisson", data=env) # also global.mod
require (MASS)
stepAIC (fullmodel)
    # Let’s try now reduced fit model; we removed NDVI, tree.sp.rich.Shannon.s, green.space.m., and Florwe.sp.rich.Shannon.s
simplifiedmodel <- glm(formula = Bee_richness_obs ~ Treatment + dist.water.m., family = "poisson", 
    data = env); summary (best.mod)

    # We now have both models and are ready to run the likelihood ratio test to see if there are any differences between them
lrtest(fullmodel, simplifiedmodel)

      # The p-value (0.8403) is greater than the threshold (0.05)
      # We fail to reject H_1 that the full model significantly outperforms the nested model
      # Thus, the simplified/nested model is more appropriate here

# Get LRT statistics for each variable in the best-fit (simplified) model
drop1(simplifiedmodel, test = "LRT")

      # The p-values for all variables are lower than the threshold (0.05), indicating that they contribute significantly to the model

###
### Bee species abundance w/ multiple environmental variables
###

    # Fit the full model (species abundance)
fullmodel <-  glm (Bee_abundance ~ NDVI + Treatment + tree.sp.rich.Shannon.s + dist.water.m. +
                                     green.space.m. + NLDC_PCo2 + Florwe.sp.rich.Shannon.s , family = 
                                     "poisson", data=env) # also global.mod.abund
stepAIC (fullmodel)
    # Let’s try now reduced fit model; we removed NDVI, tree.sp.rich.Shannon.s, green.space.m., and Florwe.sp.rich.Shannon.s
simplifiedmodel <- glm(formula = Bee_abundance ~ Treatment + tree.sp.rich.Shannon.s + 
                      dist.water.m. + green.space.m. + Florwe.sp.rich.Shannon.s, 
                    family = "poisson", data = env);summary (best.mod.abund)

    # We now have both models and are ready to run the likelihood ratio test to see if there are any differences between them
lrtest(fullmodel, simplifiedmodel)

      # The p-value (0.6554) is greater than the threshold (0.05)
      # We fail to reject H_1 that the full model significantly outperfoms the nested model
      # Thus, the simplified/nested model is more appropriate here

# Get LRT statistics for each variable in the best-fit (simplified) model
drop1(simplifiedmodel, test = "LRT")

      # The p-values for all variables are lower than the threshold (0.05) apart from flower diversity
      # This indicates that (nearly) all variables contribute significantly to the model


# Code/information source: https://finnstats.com/index.php/2021/11/24/likelihood-ratio-test-in-r/#:~:text=Likelihood%20Ratio%20Test%20in%20R%2C%20The%20likelihood%2Dratio%20test%20in,obtained%20after%20imposing%20some%20constraint.
